# Supplementary material for: Skeletal Muscle Density as a Predictor of Prognosis and Physical Reserve in Patients with Cancer of Unknown Primary
Source: J Clin Med. 2025 Apr 24;14(9):2947. doi: 10.3390/jcm14092947 (PMC12072687; doi:10.3390/jcm14092947)
Supplement: Supplementary file 1 [file jcm-14-02947-s001.zip]

Archive with 7 entries (7 files):
- Figure S1.tif
- Figure S2.png
- Supplementary Table S1. Site of involvement at diagnosis in CUP patients..docx
- Supplementary Table S2. Initial treatment after diagnosis..docx
- Supplementary Table S3. 1st line chemotherapy regimen as the first treatment after diagnosis.docx
- Supplementary Table S4. 2nd line chemotherapy regimen..docx
- Supplementary Table S5. Subgroup analysis-sex.docx
